# Supplementary material for: Laser-Induced Morphological and Structural Changes of Cesium Lead Bromide Nanocrystals
Source: Nanomaterials (Basel). 2022 Feb 20;12(4):703. doi: 10.3390/nano12040703 (PMC8879588; doi:10.3390/nano12040703)
Supplement: Supplementary file 1 [file nanomaterials-12-00703-s001.zip]

Archive with 1 entries (1 files):
- nanomaterials-1604321-supplementary.pdf
